# Supplementary material for: Fine mapping of qHd1, a minor heading date QTL with pleiotropism for yield traits in rice (Oryza sativa L.)
Source: Theor Appl Genet. 2014 Sep 16;127(11):2515–24. doi: 10.1007/s00122-014-2395-7 (PMC4209109; doi:10.1007/s00122-014-2395-7)
Supplement: Supplementary file 1 — Supplementary material 1 (Xls 27 kb) [file 122_2014_2395_MOESM1_ESM.xls]

## Sheet: Sheet1
Table S1 Marker segregation and average heading date of the three genotypic groups in four BC2F8 and three BC2F10 populations
Genaration	Population	Markers		Numbers of plants in the three genotypic groupsa		P (1:2:1)		Phenotypic means of the three genotypic groups
	name	analyzed	ZS97 homozygote	Heterozygote	MY46 homozygote		ZS97 homozygote	Heterozygote	MY46 homozygote
BC2F8	C8001	RM12026	60	136	54	0.33	88	87.7	87.9
BC2F8	C8002	RM12063	54	116	80	0.04	88.5	87.6	86.1
BC2F8	C8003	RM12102	51	123	72	0.17	90.1	88.8	87.6
BC2F8	C8004	RM12102	63	122	59	0.94	90.6	89.3	87.2
BC2F10	CJ101	RM12102	72	146	79	0.81	87.6	84.5	81.9
BC2F10	CJ102	RM12108	65	164	69	0.21	87.1	83.9	81.2
BC2F10	CJ103	RM12108	77	150	73	0.95	89.5	89.3	89.5
a ZS97, Zhenshan 97; MY46, Milyang 46
